# Supplementary material for: 1-Methyl-1H-benzimidazole-2(3H)-thione
Source: Acta Crystallogr Sect E Struct Rep Online. 2008 May 24;64(Pt 6):o1141. doi: 10.1107/S1600536808015043 (PMC2961472; doi:10.1107/S1600536808015043)
Supplement: Supplementary file 2 [file e-64-o1141-Isup2.hkl]

# 
# h,k,l, Fc-squared, Fo-squared, sigma(Fo-squared) and status flag 
# 
data_I
_shelx_title '                                  HU0108 IN P2(1)/N' 
_shelx_refln_list_code          4 
_shelx_F_calc_maximum      128.20 
_exptl_crystal_F_000       344.00 
_reflns_d_resolution_high  0.9065 
 
loop_ 
 _symmetry_equiv_pos_as_xyz 
 'x, y, z' 
 '-x+1/2, y+1/2, -z+1/2' 
 '-x, -y, -z' 
 'x-1/2, -y-1/2, z-1/2' 
 
_cell_length_a     9.9970 
_cell_length_b     5.8140 
_cell_length_c    13.7030 
_cell_angle_alpha  90.000 
_cell_angle_beta   94.050 
_cell_angle_gamma  90.000 
 
_shelx_F_squared_multiplier     1.000 
 
loop_ 
 _refln_index_h 
 _refln_index_k 
 _refln_index_l 
 _refln_F_squared_calc 
 _refln_F_squared_meas 
 _refln_F_squared_sigma 
 _refln_observed_status 
   2   0   0       92.76       65.95      0.50 o 
   4   0   0     1486.43     1555.58     11.74 o 
   6   0   0      728.43      659.61      5.17 o 
   8   0   0       21.67       25.51      0.93 o 
  10   0   0       41.15       37.22      2.01 o 
   1   1   0     6403.94     6342.71     54.92 o 
   2   1   0     1551.30     1539.56      8.98 o 
   3   1   0        0.10        0.09      0.24 o 
   4   1   0      963.62      954.08      2.20 o 
   5   1   0      119.94      112.21      0.93 o 
   6   1   0       17.50       22.04      0.42 o 
   7   1   0      286.04      294.74      1.56 o 
   8   1   0      321.47      318.25      3.64 o 
   9   1   0       79.99       83.70      2.29 o 
  10   1   0        0.64       -0.65      2.34 o 
   0   2   0      463.36      468.98      5.90 o 
   1   2   0     2226.75     2166.46     14.61 o 
   2   2   0        0.91        2.46      0.30 o 
   3   2   0      883.40      806.52      4.47 o 
   4   2   0       12.17        7.06      0.29 o 
   5   2   0      653.49      651.44      2.90 o 
   6   2   0       29.37       29.49      0.62 o 
   7   2   0      314.54      309.87      3.26 o 
   8   2   0        7.36        6.78      0.81 o 
   9   2   0        0.02       -0.11      1.23 o 
   1   3   0      159.30      179.67      0.96 o 
   2   3   0        1.24        2.01      0.28 o 
   3   3   0       68.16       84.30      0.80 o 
   4   3   0       59.00       63.67      0.70 o 
   5   3   0        0.69        0.16      0.46 o 
   6   3   0        3.07        1.71      0.59 o 
   7   3   0      355.49      356.43      2.71 o 
   8   3   0       59.18       60.94      1.30 o 
   0   4   0     1011.45      973.03      4.59 o 
   1   4   0       12.71       12.44      0.52 o 
   2   4   0        0.28       -0.45      0.54 o 
   3   4   0       37.32       42.10      0.91 o 
   4   4   0      338.91      355.30      4.30 o 
   5   4   0      359.78      358.66      2.76 o 
   6   4   0      297.31      300.08      1.85 o 
   7   4   0       16.05       14.37      1.20 o 
   1   5   0      214.72      225.95      3.36 o 
   2   5   0       11.06        9.19      0.90 o 
   3   5   0        0.79       -1.18      0.82 o 
   4   5   0       32.07       28.37      1.06 o 
   5   5   0       32.36       27.34      3.77 o 
   1   6   0       53.00       56.26      2.47 o 
  -9   0   1      187.50      188.84      4.05 o 
  -7   0   1      495.35      492.18      6.25 o 
  -5   0   1     1422.70     1366.69      3.78 o 
  -3   0   1      464.08      392.46      2.39 o 
   3   0   1      777.73      849.13     10.27 o 
   5   0   1      535.86      514.30      2.89 o 
   7   0   1      427.95      469.89      2.03 o 
   9   0   1        1.15        0.11      1.01 o 
 -10   1   1        0.46       -2.18      2.33 o 
  -9   1   1       68.23       66.83      0.92 o 
  -8   1   1        3.14        1.05      0.52 o 
  -7   1   1       24.52       20.07      0.52 o 
  -6   1   1      236.75      273.94      1.33 o 
  -5   1   1      582.38      650.66      2.78 o 
  -4   1   1       48.73       35.17      0.59 o 
  -3   1   1       41.44       30.48      0.45 o 
  -2   1   1      134.60      151.57      1.26 o 
  -1   1   1      400.81      411.57      2.37 o 
   0   1   1      147.64      115.25      1.11 o 
   1   1   1      203.99      214.59      1.49 o 
   2   1   1     1271.88     1316.20     10.59 o 
   3   1   1      374.03      347.63      2.25 o 
   4   1   1      435.66      417.97      3.13 o 
   5   1   1      103.12       96.09      0.79 o 
   6   1   1       27.96       22.15      0.49 o 
   7   1   1      826.59      816.86     10.94 o 
   8   1   1      399.00      415.52      2.17 o 
   9   1   1      151.91      146.18      2.66 o 
  10   1   1      114.31      135.34      3.47 o 
 -10   2   1       48.88       54.72      2.53 o 
  -9   2   1        9.59        7.50      1.04 o 
  -8   2   1      545.10      540.85      2.98 o 
  -7   2   1      104.07      109.29      1.77 o 
  -6   2   1      502.33      505.37      3.51 o 
  -5   2   1      530.22      528.93      4.42 o 
  -4   2   1        0.97        0.53      0.25 o 
  -3   2   1      312.33      327.09      2.28 o 
  -2   2   1     1688.03     1737.50      9.73 o 
  -1   2   1        2.34        1.22      0.16 o 
   0   2   1     2768.67     2709.59     14.38 o 
   1   2   1      308.73      337.88      3.41 o 
   2   2   1      236.31      223.34      2.35 o 
   3   2   1        0.60        0.00      0.20 o 
   4   2   1        2.32        0.98      0.27 o 
   5   2   1       71.06       80.04      0.69 o 
   6   2   1      289.88      298.46      1.72 o 
   7   2   1       22.18       20.92      1.15 o 
   8   2   1       16.72       14.89      1.18 o 
   9   2   1       10.16        6.66      1.18 o 
  -9   3   1       62.23       59.66      2.78 o 
  -8   3   1       15.43       12.57      0.96 o 
  -7   3   1       69.41       68.85      1.98 o 
  -6   3   1       30.08       34.16      0.85 o 
  -5   3   1       88.92       89.62      0.92 o 
  -4   3   1       72.22       76.91      0.89 o 
  -3   3   1       83.44      100.98      0.75 o 
  -2   3   1      200.96      190.07      1.22 o 
  -1   3   1      172.47      161.14      1.40 o 
   0   3   1      213.44      202.47      1.36 o 
   1   3   1      856.68      903.88      4.01 o 
   2   3   1     1027.53      984.74      2.30 o 
   3   3   1      334.76      345.07      2.85 o 
   4   3   1      346.55      328.28      2.98 o 
   5   3   1      223.76      195.79      1.60 o 
   6   3   1       53.35       54.48      1.07 o 
   7   3   1       68.11       76.50      1.25 o 
   8   3   1       31.30       36.16      1.38 o 
  -7   4   1       98.05      106.34      3.69 o 
  -6   4   1       11.53       12.59      0.71 o 
  -5   4   1      438.24      441.25      2.79 o 
  -4   4   1       19.45       19.95      0.75 o 
  -3   4   1      702.31      728.77      4.04 o 
  -2   4   1       14.77       14.83      0.45 o 
  -1   4   1      443.87      428.71      2.73 o 
   0   4   1       18.24       13.78      0.39 o 
   1   4   1      382.54      397.02      3.84 o 
   2   4   1       11.08        9.92      0.50 o 
   3   4   1      113.77      105.47      1.59 o 
   4   4   1       33.18       32.45      0.78 o 
   5   4   1       35.28       31.36      0.84 o 
   6   4   1        0.88       -0.32      0.83 o 
   7   4   1        1.05        1.31      2.27 o 
  -6   5   1        2.86        0.23      2.57 o 
  -5   5   1        0.31        0.30      1.30 o 
  -4   5   1       19.79       16.82      0.79 o 
  -3   5   1        0.11       -0.47      0.94 o 
  -2   5   1      118.74      111.84      1.56 o 
  -1   5   1      395.63      401.23      2.15 o 
   0   5   1       57.59       61.91      1.08 o 
   1   5   1       21.89       23.50      0.68 o 
   2   5   1        0.64        1.14      0.80 o 
   3   5   1      539.12      520.29      4.85 o 
   4   5   1      199.97      194.24      2.80 o 
   5   5   1       34.56       34.99      1.39 o 
  -2   6   1      335.30      351.85      3.48 o 
  -1   6   1       30.14       23.76      1.22 o 
   0   6   1       46.55       37.65      2.45 o 
 -10   0   2      746.01      750.90      5.03 o 
  -8   0   2       73.28       73.23      0.88 o 
  -6   0   2     1575.84     1570.87      6.48 o 
  -4   0   2        0.38        0.59      0.37 o 
  -2   0   2      687.20      689.27      7.42 o 
   2   0   2    15964.47    15737.05    135.44 o 
   4   0   2      117.49      105.11      4.86 o 
   6   0   2      747.98      782.67      5.03 o 
   8   0   2       14.37       14.96      1.30 o 
  10   0   2      104.27      102.51      3.01 o 
 -10   1   2       87.62       85.98      4.73 o 
  -9   1   2       43.62       37.79      0.69 o 
  -8   1   2       29.01       26.86      1.24 o 
  -7   1   2       29.55       26.09      0.50 o 
  -6   1   2      301.79      319.01      2.62 o 
  -5   1   2      995.87     1012.77      4.63 o 
  -4   1   2     1068.99     1025.42      4.41 o 
  -3   1   2     1621.04     1656.80      9.68 o 
  -2   1   2     2608.47     2651.40     27.77 o 
  -1   1   2      489.71      520.13      3.50 o 
   0   1   2      305.13      324.46      1.69 o 
   1   1   2     8992.15     8721.90     64.36 o 
   2   1   2    16436.26    15122.77     65.50 o 
   3   1   2      388.97      404.20      4.47 o 
   4   1   2        0.53       -0.54      1.10 o 
   5   1   2      299.65      287.92      3.24 o 
   6   1   2       19.94       17.61      0.80 o 
   7   1   2       47.80       48.60      0.87 o 
   8   1   2      148.15      144.89      3.32 o 
   9   1   2       45.35       51.73      1.52 o 
 -10   2   2       32.24       31.56      2.62 o 
  -9   2   2        2.82        2.06      0.87 o 
  -8   2   2       30.09       31.00      0.71 o 
  -7   2   2      625.36      617.80      3.01 o 
  -6   2   2       29.18       24.87      0.51 o 
  -5   2   2      580.53      620.12      3.45 o 
  -4   2   2        0.13       -0.36      0.24 o 
  -3   2   2        4.69        6.11      0.56 o 
  -2   2   2       71.98       91.46      0.84 o 
  -1   2   2       33.87       39.55      0.34 o 
   0   2   2      178.09      175.30      0.89 o 
   1   2   2      292.26      331.64      1.95 o 
   2   2   2      135.15      138.45      0.71 o 
   3   2   2     1374.80     1413.19      5.97 o 
   4   2   2      120.72      128.87      1.15 o 
   5   2   2       32.11       32.74      1.04 o 
   6   2   2       29.72       26.84      1.62 o 
   7   2   2        2.19        1.13      0.98 o 
   8   2   2       18.57       19.77      1.34 o 
  -9   3   2       98.69       99.51      3.28 o 
  -8   3   2        9.19        5.17      1.14 o 
  -7   3   2        9.99       11.16      1.03 o 
  -6   3   2      310.62      314.52      1.57 o 
  -5   3   2      205.11      197.67      1.91 o 
  -4   3   2      129.08      129.04      1.43 o 
  -3   3   2      937.86      990.58      4.50 o 
  -2   3   2      507.05      494.53      2.33 o 
  -1   3   2        0.46        2.71      0.23 o 
   0   3   2       30.61       29.25      0.32 o 
   1   3   2      854.09      872.48      3.57 o 
   2   3   2      332.69      338.96      2.31 o 
   3   3   2       86.87       80.19      0.98 o 
   4   3   2       26.07       17.01      0.74 o 
   5   3   2      317.21      318.57      3.04 o 
   6   3   2       13.03       16.88      0.89 o 
   7   3   2      392.31      398.01      2.89 o 
   8   3   2      123.30      126.58      2.33 o 
  -7   4   2       29.65       27.28      1.36 o 
  -6   4   2       51.71       43.46      1.25 o 
  -5   4   2      248.94      244.56      3.00 o 
  -4   4   2       21.64       22.85      0.66 o 
  -3   4   2      171.18      167.79      1.06 o 
  -2   4   2       19.30       22.31      0.41 o 
  -1   4   2       14.89       14.64      0.36 o 
   0   4   2      167.85      184.00      1.46 o 
   1   4   2        2.79        3.16      0.42 o 
   2   4   2      164.71      172.94      1.75 o 
   3   4   2      147.68      146.69      2.16 o 
   4   4   2      142.44      139.77      2.30 o 
   5   4   2       13.11       16.12      0.88 o 
   6   4   2       30.47       28.52      1.46 o 
   7   4   2       21.21       17.98      2.23 o 
  -6   5   2        0.07       -0.24      2.61 o 
  -5   5   2       43.26       45.67      1.73 o 
  -4   5   2      219.15      227.79      2.75 o 
  -3   5   2        2.46        1.89      0.82 o 
  -2   5   2       31.96       28.80      1.11 o 
  -1   5   2      110.49      116.22      1.85 o 
   0   5   2        4.16        4.65      0.77 o 
   1   5   2      353.83      377.38      3.98 o 
   2   5   2       82.15       78.73      2.58 o 
   3   5   2        2.84        2.03      0.74 o 
   4   5   2       90.27       95.28      2.32 o 
   5   5   2      190.51      196.51      2.22 o 
  -1   6   2        0.02       -0.70      1.40 o 
   0   6   2        4.80        2.47      1.67 o 
   1   6   2       39.46       40.45      2.57 o 
  -9   0   3       93.91      100.49      3.73 o 
  -7   0   3       32.34       30.79      0.67 o 
  -5   0   3       16.24        9.45      0.55 o 
  -3   0   3     1065.00     1136.09      9.80 o 
  -1   0   3       51.94       41.19      1.02 o 
   1   0   3       65.00       55.81      0.68 o 
   3   0   3      891.53      823.05      3.43 o 
   7   0   3       18.55       21.99      1.82 o 
   9   0   3      761.05      791.01      4.95 o 
 -10   1   3       61.41       61.35      1.60 o 
  -9   1   3       18.95       14.37      0.69 o 
  -8   1   3      129.32      126.31      1.10 o 
  -7   1   3      250.68      267.34      1.60 o 
  -6   1   3      316.13      325.24      1.32 o 
  -5   1   3       28.69       23.22      0.72 o 
  -4   1   3      102.41       80.95      0.48 o 
  -3   1   3     1594.48     1581.18      4.41 o 
  -2   1   3       68.34       68.43      0.70 o 
  -1   1   3        4.10        3.78      0.17 o 
   0   1   3      907.03      912.67      6.17 o 
   1   1   3        2.64        0.71      0.20 o 
   2   1   3     4374.02     4437.70     34.41 o 
   3   1   3      695.38      717.35      4.33 o 
   4   1   3        7.38        2.44      0.34 o 
   5   1   3       24.83       18.83      1.25 o 
   6   1   3        0.10        0.27      1.42 o 
   7   1   3      234.44      247.21      2.36 o 
   8   1   3       61.97       61.47      1.55 o 
   9   1   3        3.07        2.93      2.27 o 
 -10   2   3        5.81        4.73      2.56 o 
  -9   2   3       30.80       29.41      1.25 o 
  -8   2   3        8.31        6.26      0.58 o 
  -7   2   3        0.07       -0.76      0.50 o 
  -6   2   3      252.71      251.84      1.74 o 
  -5   2   3      216.60      237.46      1.31 o 
  -4   2   3      124.98      124.90      1.08 o 
  -3   2   3      365.59      379.89      1.97 o 
  -2   2   3      109.30      131.77      0.80 o 
  -1   2   3      126.75      138.11      0.58 o 
   0   2   3     1362.12     1378.94      4.87 o 
   1   2   3        0.98        2.17      0.19 o 
   2   2   3      129.83      121.35      1.02 o 
   3   2   3      831.46      840.37      3.41 o 
   4   2   3     1688.67     1733.02      8.80 o 
   5   2   3        2.37        5.17      0.64 o 
   6   2   3      203.69      199.66      8.62 o 
   7   2   3       36.81       26.71      2.00 o 
   8   2   3      110.96      119.99      1.75 o 
  -8   3   3      214.03      219.95      2.99 o 
  -7   3   3      414.30      413.28      2.52 o 
  -6   3   3       21.54       18.66      1.27 o 
  -5   3   3      147.07      142.55      1.27 o 
  -4   3   3      881.74      902.49      4.11 o 
  -3   3   3        0.38        0.21      0.33 o 
  -2   3   3      100.09       81.00      0.64 o 
  -1   3   3     1696.24     1859.90      4.44 o 
   0   3   3      145.77      138.16      0.95 o 
   1   3   3      226.57      213.90      1.05 o 
   2   3   3      403.06      388.93      3.49 o 
   3   3   3      212.18      198.19      1.86 o 
   4   3   3        7.83        7.27      0.67 o 
   5   3   3        0.40        0.35      0.80 o 
   6   3   3       19.83       16.64      1.02 o 
   7   3   3       39.47       42.18      1.62 o 
   8   3   3       29.89       27.26      1.64 o 
  -7   4   3        0.06       -0.37      1.74 o 
  -6   4   3        7.01        5.06      0.83 o 
  -5   4   3        0.16       -0.03      0.67 o 
  -4   4   3        4.09        3.60      0.60 o 
  -3   4   3      242.70      224.57      1.02 o 
  -2   4   3       35.84       35.85      0.62 o 
  -1   4   3       99.34      103.90      0.57 o 
   0   4   3        8.84       10.71      0.33 o 
   1   4   3      382.77      382.07      1.96 o 
   2   4   3       26.36       27.20      0.59 o 
   3   4   3      471.26      479.46      5.01 o 
   4   4   3       92.87       90.03      1.17 o 
   5   4   3      403.16      384.12      2.98 o 
   6   4   3       33.21       31.66      1.40 o 
   7   4   3       22.51       22.92      2.12 o 
  -6   5   3      175.73      187.61      3.98 o 
  -5   5   3       53.86       56.84      3.98 o 
  -4   5   3       78.45       75.92      1.72 o 
  -3   5   3      406.93      414.15      2.79 o 
  -2   5   3       49.61       51.37      1.34 o 
  -1   5   3      219.43      234.97      2.37 o 
   0   5   3       60.80       54.43      1.04 o 
   1   5   3        4.22        3.88      0.98 o 
   2   5   3        4.40        2.74      0.97 o 
   3   5   3      192.32      193.74      2.07 o 
   4   5   3       39.79       41.08      1.42 o 
   5   5   3       19.54       12.16      1.48 o 
  -2   6   3       84.14       83.15      3.02 o 
  -1   6   3        2.38        1.62      1.93 o 
   0   6   3      371.32      362.96      5.01 o 
   1   6   3        7.82        7.28      2.46 o 
 -10   0   4      203.45      187.11     10.56 o 
  -8   0   4     1105.77     1142.39      2.92 o 
  -6   0   4      229.29      175.51      1.16 o 
  -4   0   4     3614.77     3772.39      8.48 o 
  -2   0   4     2060.79     2132.13     19.21 o 
   0   0   4     2733.30     2772.09     35.14 o 
   2   0   4     2720.81     2671.70     25.91 o 
   4   0   4     1067.97      974.79     11.34 o 
   6   0   4      193.84      196.06      3.03 o 
   8   0   4        7.39        3.06      1.94 o 
 -10   1   4      188.50      186.78      2.28 o 
  -9   1   4      560.22      558.43      3.01 o 
  -8   1   4      376.65      387.43      2.03 o 
  -7   1   4        9.88       10.08      0.45 o 
  -6   1   4      142.51      143.02      0.95 o 
  -5   1   4      729.95      766.68      2.99 o 
  -4   1   4      427.11      436.62      1.96 o 
  -3   1   4        6.19        6.89      0.50 o 
  -2   1   4       91.62      108.94      0.88 o 
  -1   1   4      267.62      259.89      1.70 o 
   0   1   4        2.78        7.19      0.24 o 
   1   1   4        8.62       10.42      0.38 o 
   2   1   4      913.81      933.70      4.86 o 
   3   1   4      614.54      631.40      3.42 o 
   4   1   4     2235.78     2322.79     10.69 o 
   5   1   4        6.34        8.56      0.72 o 
   6   1   4       25.19       19.71      1.22 o 
   7   1   4       44.29       42.58      1.58 o 
   8   1   4       53.77       51.24      1.59 o 
   9   1   4        7.38        4.89      2.26 o 
 -10   2   4        2.66       -2.50      2.62 o 
  -9   2   4       89.71       92.83      2.99 o 
  -8   2   4       17.61       18.53      0.62 o 
  -7   2   4       44.04       41.35      0.73 o 
  -6   2   4        2.55        1.67      0.39 o 
  -5   2   4      937.01      919.83      3.59 o 
  -4   2   4       83.45       96.22      0.75 o 
  -3   2   4     1280.01     1276.16      3.05 o 
  -2   2   4      171.62      186.29      0.62 o 
  -1   2   4     1831.92     1833.41      6.19 o 
   0   2   4       81.98       78.24      0.50 o 
   1   2   4       74.76       49.51      0.54 o 
   2   2   4       48.44       68.46      0.79 o 
   3   2   4     2781.42     2757.80     11.63 o 
   4   2   4      819.15      745.20      5.71 o 
   5   2   4       45.70       46.32      0.73 o 
   6   2   4        5.90        0.84      1.55 o 
   7   2   4      172.31      185.88      3.38 o 
   8   2   4        1.75       -0.52      2.10 o 
  -8   3   4        4.95        5.13      1.15 o 
  -7   3   4       19.99       17.06      1.12 o 
  -6   3   4      336.71      335.34      2.83 o 
  -5   3   4      145.54      145.84      1.30 o 
  -4   3   4       51.20       59.98      0.73 o 
  -3   3   4      795.58      807.76      2.83 o 
  -2   3   4        0.95        0.59      0.25 o 
  -1   3   4      188.06      198.35      0.93 o 
   0   3   4      106.30      132.46      0.63 o 
   1   3   4      123.29      145.76      0.93 o 
   2   3   4       94.31      110.23      0.70 o 
   3   3   4       21.18       22.26      0.51 o 
   4   3   4      277.40      277.45      3.15 o 
   5   3   4        0.00        0.85      0.78 o 
   6   3   4      121.76      122.93      4.48 o 
   7   3   4       65.61       62.14      3.86 o 
  -7   4   4        2.15        0.90      1.61 o 
  -6   4   4        2.02        2.94      0.78 o 
  -5   4   4      125.41      126.64      2.31 o 
  -4   4   4      160.09      145.28      1.27 o 
  -3   4   4       47.86       42.43      0.56 o 
  -2   4   4      386.97      407.84      2.48 o 
  -1   4   4       66.48       77.57      0.57 o 
   0   4   4      162.69      143.11      0.86 o 
   1   4   4        3.10        4.04      0.39 o 
   2   4   4      344.11      361.61      4.82 o 
   3   4   4       20.32       18.53      0.68 o 
   4   4   4       30.69       28.04      0.95 o 
   5   4   4      148.97      144.44      1.90 o 
   6   4   4      347.69      353.98      5.90 o 
   7   4   4        0.23       -0.22      1.74 o 
  -6   5   4        2.79        0.91      2.50 o 
  -5   5   4       13.98       11.76      1.60 o 
  -4   5   4      115.21      117.77      2.23 o 
  -3   5   4       29.56       28.26      0.92 o 
  -2   5   4        6.27        5.20      0.73 o 
  -1   5   4      100.40      107.37      1.44 o 
   0   5   4        0.17       -0.93      0.75 o 
   1   5   4        0.21        1.03      1.03 o 
   2   5   4       35.99       35.29      1.26 o 
   3   5   4       16.41       15.32      1.07 o 
   4   5   4        0.55        0.96      1.17 o 
   5   5   4        0.55       -0.58      1.87 o 
  -1   6   4       18.13       18.64      2.60 o 
   0   6   4       12.97        6.45      2.63 o 
  -9   0   5       12.59       14.41      1.12 o 
  -7   0   5      108.87       83.25      1.35 o 
  -5   0   5      639.53      665.68      6.50 o 
  -3   0   5      217.36      190.75      0.97 o 
  -1   0   5     3002.20     2967.17     36.18 o 
   1   0   5      704.76      679.72      1.53 o 
   3   0   5      569.42      505.04      3.15 o 
   5   0   5       43.16       44.66      1.55 o 
   7   0   5        1.03       -1.34      1.70 o 
   9   0   5       97.96      102.99      2.13 o 
 -10   1   5       28.37       25.28      1.77 o 
  -9   1   5        1.67        0.94      0.67 o 
  -8   1   5       36.11       33.94      0.63 o 
  -7   1   5       27.30       26.40      0.59 o 
  -6   1   5        0.12        0.04      0.35 o 
  -5   1   5        3.27        5.54      0.33 o 
  -4   1   5      142.93      155.43      1.09 o 
  -3   1   5      364.32      399.43      1.36 o 
  -2   1   5       85.49       80.15      0.62 o 
  -1   1   5      784.04      714.85      3.19 o 
   0   1   5       62.01       56.48      0.56 o 
   1   1   5      312.23      310.72      1.34 o 
   2   1   5      569.95      576.14      3.10 o 
   3   1   5       93.56       94.34      0.91 o 
   4   1   5     1056.99     1053.22      6.51 o 
   5   1   5      270.84      258.00      2.12 o 
   6   1   5      202.24      205.21      2.34 o 
   7   1   5       39.49       32.57      1.15 o 
   8   1   5       30.66       27.52      1.21 o 
   9   1   5       13.31       16.05      2.22 o 
  -9   2   5       18.12       18.11      1.13 o 
  -8   2   5      164.23      167.81      1.31 o 
  -7   2   5       11.62       11.86      0.53 o 
  -6   2   5      825.40      826.74      3.35 o 
  -5   2   5       63.63       64.50      0.89 o 
  -4   2   5       85.83       69.99      0.56 o 
  -3   2   5        6.01        6.09      0.31 o 
  -2   2   5      923.35      915.04      3.09 o 
  -1   2   5       69.19       89.97      0.68 o 
   0   2   5     1144.45     1160.73      4.02 o 
   1   2   5      765.86      837.69      3.16 o 
   2   2   5       19.92        9.50      0.47 o 
   3   2   5       97.25      110.56      0.97 o 
   4   2   5     1467.43     1507.09      7.50 o 
   5   2   5      212.68      222.34      2.42 o 
   6   2   5       97.61       99.03      1.36 o 
   7   2   5       11.59        8.19      2.19 o 
   8   2   5        3.31        3.36      4.79 o 
  -8   3   5       21.19       18.27      1.45 o 
  -7   3   5       47.88       54.74      1.25 o 
  -6   3   5       77.63       79.26      1.23 o 
  -5   3   5       59.71       53.45      0.74 o 
  -4   3   5        1.00        0.19      0.43 o 
  -3   3   5       71.05       68.20      0.87 o 
  -2   3   5      280.37      281.42      1.97 o 
  -1   3   5        0.26        1.65      0.26 o 
   0   3   5        9.07        7.59      0.30 o 
   1   3   5      423.10      423.23      2.05 o 
   2   3   5      170.41      158.79      1.39 o 
   3   3   5      145.45      146.94      1.34 o 
   4   3   5        5.85        9.30      1.15 o 
   5   3   5      807.20      799.50      4.64 o 
   6   3   5      291.85      286.22      2.89 o 
   7   3   5       46.56       47.02      2.90 o 
  -7   4   5      274.75      282.54      4.67 o 
  -6   4   5       57.21       54.01      1.55 o 
  -5   4   5      494.42      516.51      3.18 o 
  -4   4   5       85.12       92.81      0.97 o 
  -3   4   5      324.27      339.42      2.04 o 
  -2   4   5       96.15      107.46      0.96 o 
  -1   4   5      119.83      111.79      0.96 o 
   0   4   5       22.30       23.73      0.60 o 
   1   4   5      468.33      495.39      2.14 o 
   2   4   5       17.50       14.12      0.66 o 
   3   4   5        4.41        6.74      0.70 o 
   4   4   5      109.31      107.47      2.81 o 
   5   4   5       63.86       59.21      2.19 o 
   6   4   5        1.71        4.04      1.63 o 
  -5   5   5       99.47       92.51      3.39 o 
  -4   5   5       99.65      102.23      1.84 o 
  -3   5   5       42.74       35.08      1.44 o 
  -2   5   5       15.20       13.07      1.27 o 
  -1   5   5      269.09      259.45      1.64 o 
   0   5   5       31.54       31.97      0.97 o 
   1   5   5      129.66      130.05      2.96 o 
   2   5   5      155.56      136.90      1.88 o 
   3   5   5        2.12        0.13      1.15 o 
   4   5   5       13.16        9.27      1.39 o 
   5   5   5      110.11      113.91      3.34 o 
   0   6   5       31.61       31.73      2.55 o 
   1   6   5        1.07        0.98      2.52 o 
  -8   0   6     1524.22     1499.10      6.98 o 
  -6   0   6       92.96       92.25      1.14 o 
  -4   0   6      501.57      577.23      3.15 o 
  -2   0   6      107.49      126.08      1.12 o 
   0   0   6      182.71      196.66      2.41 o 
   2   0   6       14.14       11.14      0.49 o 
   4   0   6       31.51       40.37      0.93 o 
   6   0   6      429.94      464.60      6.75 o 
   8   0   6       59.40       52.67      2.79 o 
 -10   1   6        0.86        0.96      2.73 o 
  -9   1   6        2.40        0.17      0.83 o 
  -8   1   6        0.17        0.35      0.55 o 
  -7   1   6      640.98      644.11      3.97 o 
  -6   1   6      906.30      952.50      6.46 o 
  -5   1   6        7.31        3.68      0.34 o 
  -4   1   6      613.85      594.61      3.04 o 
  -3   1   6     1809.36     1867.75      5.03 o 
  -2   1   6      768.06      729.59      4.44 o 
  -1   1   6      106.26      103.73      0.85 o 
   0   1   6      583.52      592.53      3.45 o 
   1   1   6      137.94      121.72      0.70 o 
   2   1   6      397.92      389.42      1.60 o 
   3   1   6      121.77      116.89      1.37 o 
   4   1   6      826.92      856.11      6.31 o 
   5   1   6      179.29      177.64      2.89 o 
   6   1   6       45.84       39.59      1.58 o 
   7   1   6       26.98       25.35      0.88 o 
   8   1   6       45.62       45.35      1.65 o 
  -9   2   6       19.49       20.56      1.84 o 
  -8   2   6       26.10       26.66      1.12 o 
  -7   2   6      572.41      568.58      3.92 o 
  -6   2   6       68.23       67.52      0.66 o 
  -5   2   6       93.60       94.93      0.70 o 
  -4   2   6       64.20       79.11      1.04 o 
  -3   2   6       16.45       17.39      0.38 o 
  -2   2   6      632.07      731.58      3.64 o 
  -1   2   6      254.89      252.41      0.88 o 
   0   2   6       48.52       58.72      0.91 o 
   1   2   6      196.28      205.38      1.61 o 
   2   2   6        0.48        0.83      0.28 o 
   3   2   6      106.91      122.58      1.48 o 
   4   2   6        1.34        1.76      0.45 o 
   5   2   6      410.53      411.19      2.04 o 
   6   2   6       98.35       92.86      2.52 o 
   7   2   6       59.71       60.09      1.85 o 
   8   2   6       35.32       33.21      2.47 o 
  -8   3   6        0.87        1.28      1.40 o 
  -7   3   6      364.35      381.43      2.73 o 
  -6   3   6      110.98      107.57      1.38 o 
  -5   3   6       17.35       15.86      0.56 o 
  -4   3   6      245.93      250.60      1.76 o 
  -3   3   6      137.94      135.96      0.91 o 
  -2   3   6       76.44       76.01      0.58 o 
  -1   3   6     1022.58     1017.72      3.82 o 
   0   3   6       40.48       38.49      0.52 o 
   1   3   6      278.06      280.97      1.55 o 
   2   3   6        9.92        7.72      0.46 o 
   3   3   6      132.55      136.22      1.17 o 
   4   3   6      270.44      258.08      3.32 o 
   5   3   6       83.01       82.07      1.24 o 
   6   3   6       94.65       79.01      1.84 o 
   7   3   6       81.09       93.59      8.25 o 
  -7   4   6       11.92       10.01      2.64 o 
  -6   4   6       50.40       40.01      1.01 o 
  -5   4   6        1.34        0.14      0.60 o 
  -4   4   6      267.41      272.96      3.03 o 
  -3   4   6      121.80      129.53      1.17 o 
  -2   4   6       34.65       36.82      0.63 o 
  -1   4   6      205.09      207.36      1.65 o 
   0   4   6        0.04       -0.24      0.44 o 
   1   4   6      145.53      149.41      0.82 o 
   2   4   6        0.01       -0.58      0.71 o 
   3   4   6        0.39       -1.24      0.82 o 
   4   4   6        2.05        1.61      0.89 o 
   5   4   6       29.30       25.55      1.36 o 
  -5   5   6        8.29        8.03      2.36 o 
  -3   5   6      167.21      164.35      3.32 o 
  -2   5   6       48.62       47.54      1.21 o 
  -1   5   6        5.15        7.89      1.19 o 
   0   5   6      190.23      198.75      3.67 o 
   1   5   6       14.81       13.76      1.24 o 
   2   5   6       40.67       38.51      1.32 o 
   3   5   6       91.69       98.23      1.80 o 
   4   5   6       37.69       43.57      1.88 o 
  -9   0   7      158.80      162.77      5.42 o 
  -7   0   7      203.99      191.69      3.57 o 
  -5   0   7       33.99       35.61      0.96 o 
  -3   0   7       19.51       16.80      0.50 o 
  -1   0   7      225.92      244.79      2.76 o 
   1   0   7      790.74      737.88      3.50 o 
   3   0   7      887.47      810.44      4.94 o 
   5   0   7       21.92       27.17      1.02 o 
   7   0   7      123.61      120.33      2.11 o 
   9   0   7       11.12       11.39      2.85 o 
  -9   1   7      103.91      102.02      2.72 o 
  -8   1   7        0.66       -0.76      0.62 o 
  -7   1   7       11.41       13.43      0.60 o 
  -6   1   7      367.27      360.95      2.19 o 
  -5   1   7      145.24      140.96      2.16 o 
  -4   1   7      615.02      589.12      3.94 o 
  -3   1   7      105.06       92.17      0.63 o 
  -2   1   7      159.03      143.82      1.44 o 
  -1   1   7      482.36      477.91      2.59 o 
   0   1   7      319.98      303.91      1.53 o 
   1   1   7      636.69      636.59      2.54 o 
   2   1   7      522.96      551.73      2.61 o 
   3   1   7       18.32       18.76      0.73 o 
   4   1   7        2.60        4.28      0.48 o 
   5   1   7      202.09      190.82      2.41 o 
   6   1   7       11.19       12.19      0.72 o 
   7   1   7        0.11       -0.10      0.86 o 
   8   1   7       24.83       21.16      1.72 o 
  -8   2   7        2.98        1.81      0.96 o 
  -7   2   7       24.89       22.45      0.81 o 
  -6   2   7      172.22      178.64      0.95 o 
  -5   2   7       49.01       55.73      0.89 o 
  -4   2   7      282.64      287.15      1.28 o 
  -3   2   7       64.57       73.96      0.98 o 
  -2   2   7        5.93        4.37      0.39 o 
  -1   2   7      199.98      177.90      0.98 o 
   0   2   7      471.36      445.02      1.96 o 
   1   2   7       61.81       59.56      0.64 o 
   2   2   7      246.35      262.93      1.64 o 
   3   2   7      118.29      127.96      1.29 o 
   4   2   7       41.95       39.90      0.77 o 
   5   2   7      156.73      147.16      1.92 o 
   6   2   7      692.81      685.80      4.14 o 
   7   2   7        0.34       -1.56      1.58 o 
  -7   3   7       22.52       19.15      0.95 o 
  -6   3   7      251.71      264.03      1.78 o 
  -5   3   7      491.43      495.34      3.01 o 
  -4   3   7      244.42      249.22      1.71 o 
  -3   3   7      422.43      419.57      2.52 o 
  -2   3   7        2.16        0.65      0.43 o 
  -1   3   7      101.29      107.34      0.78 o 
   0   3   7      226.76      238.82      2.10 o 
   1   3   7       63.59       62.47      0.58 o 
   2   3   7      133.59      135.90      1.30 o 
   3   3   7      104.91      102.95      2.03 o 
   4   3   7        3.42        2.28      0.97 o 
   5   3   7       40.18       42.57      1.23 o 
   6   3   7      407.55      398.30      8.07 o 
  -7   4   7        8.63        0.28      2.51 o 
  -6   4   7        1.64       -0.32      0.91 o 
  -5   4   7        2.05        1.24      0.72 o 
  -4   4   7      182.16      183.77      1.91 o 
  -3   4   7      251.90      238.84      1.51 o 
  -2   4   7      212.17      214.61      2.35 o 
  -1   4   7       16.55       15.21      0.78 o 
   0   4   7       32.88       31.25      0.59 o 
   1   4   7       97.64       88.82      1.14 o 
   2   4   7       27.72       24.11      0.67 o 
   3   4   7      327.40      327.19      2.30 o 
   4   4   7       33.63       29.18      1.15 o 
   5   4   7        0.44        1.28      1.65 o 
  -5   5   7      216.81      204.53      3.90 o 
  -3   5   7        0.87        2.48      2.72 o 
  -2   5   7       33.05       39.32      1.23 o 
  -1   5   7      291.76      282.25      2.17 o 
   0   5   7       33.15       28.79      2.77 o 
   2   5   7       30.79       31.29      2.32 o 
   3   5   7        3.85        5.52      1.44 o 
   4   5   7        6.60        1.84      2.52 o 
  -8   0   8       16.03       20.43      1.59 o 
  -6   0   8      512.36      497.02     12.92 o 
  -4   0   8      796.12      816.44      7.03 o 
  -2   0   8     2138.02     2291.53     13.16 o 
   0   0   8       58.54       39.50      0.72 o 
   2   0   8      278.75      249.98      1.36 o 
   4   0   8      487.06      507.45      4.87 o 
   6   0   8      424.19      436.55      6.74 o 
   8   0   8        6.62        9.82      2.28 o 
  -9   1   8       70.54       78.56      5.64 o 
  -8   1   8       94.70      103.67      1.97 o 
  -7   1   8       62.75       60.11      1.01 o 
  -6   1   8      778.94      767.64      5.44 o 
  -5   1   8        1.98        1.92      0.83 o 
  -4   1   8       24.64       23.56      0.71 o 
  -3   1   8      261.28      271.78      1.95 o 
  -2   1   8        9.81       11.12      0.30 o 
  -1   1   8      373.76      410.63      2.14 o 
   0   1   8       25.34       25.89      0.55 o 
   1   1   8      202.31      204.90      1.44 o 
   2   1   8       39.88       34.95      0.67 o 
   3   1   8        6.19        5.96      0.54 o 
   4   1   8        0.37       -0.86      0.57 o 
   5   1   8        1.93        1.29      0.61 o 
   6   1   8       31.40       24.83      0.81 o 
   7   1   8       77.26       71.06      1.46 o 
  -8   2   8       85.24       80.23      2.78 o 
  -7   2   8        0.32        0.89      0.72 o 
  -6   2   8        4.35        4.37      0.60 o 
  -5   2   8     1212.37     1219.16      4.17 o 
  -4   2   8      123.67      129.45      0.90 o 
  -3   2   8       33.63       32.36      0.49 o 
  -2   2   8        5.65        6.38      0.43 o 
  -1   2   8      423.03      412.22      2.16 o 
   0   2   8      280.32      283.29      2.41 o 
   1   2   8      532.48      531.87      3.42 o 
   2   2   8        4.11        4.45      0.54 o 
   3   2   8      142.47      138.84      1.52 o 
   4   2   8        5.78        3.79      0.60 o 
   5   2   8      246.30      255.66      3.16 o 
   6   2   8        5.20        5.14      0.90 o 
   7   2   8        3.30        6.75      2.22 o 
  -7   3   8      128.10      119.79      3.22 o 
  -6   3   8      102.16       95.96      1.07 o 
  -5   3   8        5.84        6.02      0.55 o 
  -4   3   8       87.74       83.09      0.72 o 
  -3   3   8      246.07      234.35      1.88 o 
  -2   3   8       76.19       81.64      1.57 o 
  -1   3   8       48.17       55.04      0.86 o 
   0   3   8       12.61       12.18      0.55 o 
   1   3   8       18.69       16.76      0.56 o 
   2   3   8       24.19       19.67      0.67 o 
   3   3   8       87.45       86.84      1.33 o 
   4   3   8        6.00        6.34      0.87 o 
   5   3   8        6.68        5.46      1.11 o 
  -6   4   8      117.45      118.43      2.31 o 
  -5   4   8        0.18       -0.02      0.82 o 
  -4   4   8        0.29        0.24      0.74 o 
  -3   4   8       10.04       11.51      0.63 o 
  -2   4   8      322.27      334.58      2.06 o 
  -1   4   8        0.00        0.47      0.64 o 
   0   4   8      103.11      117.71      1.59 o 
   1   4   8      237.75      220.96      1.79 o 
   2   4   8      117.72      125.91      2.15 o 
   3   4   8        0.39        0.24      1.13 o 
   4   4   8       92.65       92.05      2.22 o 
  -2   5   8       41.28       44.99      1.88 o 
   3   5   8       43.10       34.95      2.74 o 
  -9   0   9      148.60      161.16      3.66 o 
  -7   0   9       37.10       38.40      1.73 o 
  -5   0   9      513.80      523.71      5.50 o 
  -3   0   9      363.68      371.11      3.46 o 
  -1   0   9      337.78      310.67      1.56 o 
   1   0   9      418.84      416.94      2.08 o 
   3   0   9      279.98      284.71      3.09 o 
   5   0   9       77.58       74.59      1.49 o 
   7   0   9      114.67      115.44      3.65 o 
  -8   1   9        3.70        4.63      1.14 o 
  -7   1   9      135.30      131.08      2.87 o 
  -6   1   9       77.49       71.95      1.42 o 
  -5   1   9      221.48      220.41      1.61 o 
  -4   1   9        3.48        3.65      0.50 o 
  -3   1   9      152.66      166.56      1.57 o 
  -2   1   9      254.41      237.55      1.43 o 
  -1   1   9        1.79        4.97      0.54 o 
   0   1   9       97.46       97.81      1.07 o 
   1   1   9       13.81       14.37      0.61 o 
   2   1   9      127.36      120.18      0.95 o 
   3   1   9      245.26      257.94      1.53 o 
   4   1   9      191.09      196.33      1.65 o 
   5   1   9       10.67        7.17      0.79 o 
   6   1   9        0.01       -0.09      0.82 o 
   7   1   9       19.31       22.37      1.81 o 
  -8   2   9      142.81      143.72      3.44 o 
  -7   2   9        0.08        0.19      1.03 o 
  -6   2   9       14.03       14.73      0.66 o 
  -5   2   9       41.18       35.84      0.74 o 
  -4   2   9     1385.19     1404.65      7.33 o 
  -3   2   9      115.82      114.33      0.83 o 
  -2   2   9      259.95      264.04      2.17 o 
  -1   2   9       34.33       33.74      0.59 o 
   0   2   9      114.81      114.52      1.40 o 
   1   2   9      112.16      111.29      1.22 o 
   2   2   9      125.94      129.18      1.70 o 
   3   2   9       15.46       14.17      0.75 o 
   4   2   9       62.25       66.70      0.99 o 
   5   2   9        0.70       -1.44      1.13 o 
   6   2   9       12.13       11.06      1.69 o 
  -6   3   9        1.11       -0.91      2.52 o 
  -5   3   9       88.43       79.32      1.19 o 
  -4   3   9        4.72        3.72      0.57 o 
  -3   3   9       82.98       77.36      1.52 o 
  -2   3   9      247.26      244.25      1.28 o 
  -1   3   9      397.84      408.94      1.88 o 
   0   3   9      111.64      113.49      0.90 o 
   1   3   9       97.68       94.29      1.22 o 
   2   3   9      132.27      131.25      1.24 o 
   3   3   9       21.15       23.42      1.11 o 
   4   3   9       35.72       38.82      1.06 o 
  -5   4   9      171.40      167.18      3.74 o 
  -4   4   9        0.92       -0.04      1.20 o 
  -3   4   9      321.50      314.53      3.61 o 
  -2   4   9       40.59       33.26      1.29 o 
  -1   4   9       30.56       36.54      1.28 o 
   0   4   9       19.32       16.84      0.69 o 
   1   4   9      198.32      199.79      1.70 o 
   2   4   9        1.83        1.68      1.14 o 
   3   4   9       14.86       20.14      1.94 o 
  -8   0  10       40.30       36.64      2.66 o 
  -6   0  10       99.06       97.17      2.28 o 
  -4   0  10      381.15      363.95      2.90 o 
  -2   0  10      148.58      137.05      1.98 o 
   0   0  10      372.17      393.35      2.13 o 
   2   0  10      156.79      147.55      1.06 o 
   4   0  10        0.48        0.60      1.05 o 
   6   0  10       38.54       39.46      5.45 o 
  -7   1  10      151.00      169.62      2.94 o 
  -6   1  10        0.01        0.47      0.66 o 
  -5   1  10        1.38        1.90      0.60 o 
  -4   1  10      418.14      411.52      2.98 o 
  -3   1  10      176.18      166.76      1.61 o 
  -2   1  10      307.45      304.12      1.91 o 
  -1   1  10      213.49      222.63      1.86 o 
   0   1  10      313.22      328.20      2.24 o 
   1   1  10        5.41        5.94      0.46 o 
   2   1  10       88.96       94.36      0.73 o 
   3   1  10      220.08      231.10      2.08 o 
   4   1  10       35.19       33.74      0.77 o 
   5   1  10      114.21      114.01      1.32 o 
   6   1  10       95.33       98.14      1.36 o 
   7   1  10       45.25       43.62      2.84 o 
  -7   2  10       21.57       25.00      1.49 o 
  -6   2  10      185.81      196.43      3.12 o 
  -5   2  10      242.05      234.23      1.61 o 
  -4   2  10       20.22       18.84      0.59 o 
  -3   2  10       36.12       33.85      0.76 o 
  -2   2  10       13.90       12.21      0.53 o 
  -1   2  10      373.99      368.00      1.66 o 
   0   2  10       20.89       20.61      0.78 o 
   1   2  10       30.86       29.99      0.85 o 
   2   2  10       21.32       23.26      0.95 o 
   3   2  10       22.70       25.29      0.96 o 
   4   2  10       13.96       12.71      0.80 o 
   5   2  10        4.29        3.96      1.75 o 
  -6   3  10       17.07       15.45      2.42 o 
  -5   3  10       48.02       50.49      1.31 o 
  -4   3  10       94.27       91.20      0.89 o 
  -3   3  10      114.57      122.90      1.20 o 
  -2   3  10       78.46       77.54      1.17 o 
  -1   3  10      130.27      125.47      1.65 o 
   0   3  10      252.63      246.13      2.36 o 
   1   3  10       51.35       53.84      0.82 o 
   2   3  10        1.48        0.35      0.85 o 
   3   3  10      190.52      207.57      2.95 o 
   4   3  10       80.03       83.21      3.25 o 
  -4   4  10       17.21       12.57      2.28 o 
  -3   4  10        5.77        3.07      1.15 o 
  -2   4  10       46.94       48.10      2.13 o 
  -1   4  10        0.00        0.25      1.01 o 
   0   4  10        0.70       -0.35      1.15 o 
   1   4  10       64.27       54.48      1.62 o 
   2   4  10       17.05       16.72      2.27 o 
  -5   0  11       94.19       89.17      2.85 o 
  -3   0  11       76.60       76.17      3.03 o 
  -1   0  11      266.80      267.88      1.68 o 
   1   0  11       57.88       57.68      1.34 o 
   3   0  11        0.70        0.40      0.77 o 
   5   0  11      158.43      175.21      3.43 o 
  -6   1  11      126.03      129.85      3.39 o 
  -5   1  11        7.12        3.75      0.81 o 
  -4   1  11       97.59       97.30      1.09 o 
  -3   1  11      471.48      474.25      2.54 o 
  -2   1  11      491.14      509.34      3.84 o 
  -1   1  11        0.62       -0.20      0.56 o 
   0   1  11       30.53       30.68      0.98 o 
   1   1  11       67.97       65.62      0.96 o 
   2   1  11        3.16        1.55      0.63 o 
   3   1  11      140.75      147.25      2.12 o 
   4   1  11       19.04       16.84      0.80 o 
   5   1  11       21.31       21.25      1.17 o 
   6   1  11        0.00       -2.19      1.46 o 
  -6   2  11        4.49        3.70      1.49 o 
  -5   2  11       25.13       21.92      1.15 o 
  -4   2  11      134.88      125.22      1.09 o 
  -3   2  11       41.56       44.06      1.05 o 
  -2   2  11      254.07      258.94      1.81 o 
  -1   2  11       36.57       34.34      0.72 o 
   0   2  11      172.17      177.25      1.29 o 
   1   2  11      197.94      204.45      2.12 o 
   2   2  11        4.64        4.64      0.85 o 
   3   2  11        0.41       -0.29      0.89 o 
   4   2  11       64.35       65.44      1.96 o 
  -5   3  11       48.30       52.30      2.15 o 
  -4   3  11       12.64       11.33      1.64 o 
  -3   3  11      483.81      489.78      3.92 o 
  -2   3  11      278.98      275.76      1.83 o 
  -1   3  11       61.48       53.57      1.81 o 
   0   3  11        0.30        1.71      0.78 o 
   1   3  11        0.08       -1.48      1.11 o 
   2   3  11      150.66      159.85      3.61 o 
  -3   4  11        4.17        2.29      2.57 o 
  -2   4  11       41.10       44.21      2.71 o 
  -1   4  11       88.24       76.72      2.81 o 
   0   4  11        0.73        0.72      2.66 o 
   1   4  11       32.87       36.04      2.52 o 
  -4   0  12        0.37        2.50      1.59 o 
  -2   0  12      360.48      369.74      2.95 o 
   0   0  12      505.55      524.77      4.70 o 
   2   0  12       47.80       52.07      1.19 o 
   4   0  12      128.31      145.49      2.43 o 
  -5   1  12        0.30       -1.28      1.62 o 
  -4   1  12      169.48      159.62      2.72 o 
  -3   1  12      146.59      139.57      2.19 o 
  -2   1  12       30.06       31.62      1.10 o 
  -1   1  12        1.33        1.02      0.70 o 
   0   1  12       61.80       58.72      0.86 o 
   1   1  12       11.44       11.27      0.68 o 
   2   1  12      180.06      177.22      1.47 o 
   3   1  12        3.79        2.39      0.83 o 
   4   1  12        8.03        4.61      1.14 o 
   5   1  12        0.45       -1.45      2.49 o 
  -5   2  12       80.03       90.53      2.04 o 
  -4   2  12       36.04       38.34      1.35 o 
  -3   2  12       64.71       66.79      1.75 o 
  -2   2  12        5.98        3.60      0.86 o 
  -1   2  12       41.61       41.43      0.98 o 
   0   2  12       94.96       95.51      2.17 o 
   1   2  12      461.93      477.89      4.86 o 
   2   2  12       11.85        9.06      1.34 o 
   3   2  12        1.97        0.51      2.32 o 
  -2   3  12        0.93        0.86      1.76 o 
  -1   3  12        1.44        1.07      2.21 o 
   0   3  12       97.20       96.03      1.76 o 
  -3   0  13       31.97       23.31      2.13 o 
  -1   0  13      632.05      638.44      4.90 o 
   1   0  13       18.09       13.27      0.95 o 
   3   0  13        8.34        4.06      1.76 o 
  -4   1  13       43.18       34.92      2.98 o 
  -3   1  13        0.69       -1.09      1.33 o 
  -2   1  13       20.79       19.76      1.12 o 
  -1   1  13        7.81        4.75      0.88 o 
   0   1  13      209.17      212.57      2.68 o 
   1   1  13        1.04        0.57      0.79 o 
   2   1  13       28.38       29.91      1.70 o 
   3   1  13        0.11        0.79      1.73 o 
  -4   2  13       43.26       44.16      2.76 o 
  -3   2  13       25.26       21.44      2.35 o 
  -2   2  13      249.78      245.64      2.91 o 
  -1   2  13        0.00       -0.75      1.67 o 
   0   2  13       41.25       46.10      2.59 o 
   1   2  13        0.04        0.64      1.72 o 
   2   2  13       12.34       12.24      1.81 o 
   0   0  14       16.19       14.39      2.57 o 
   2   0  14        0.30        0.42      2.55 o 
  -2   1  14       40.04       44.73      1.85 o 
  -1   1  14       57.23       58.12      1.90 o 
   0   1  14       66.19       68.79      1.65 o 
                                                 
